# Supplementary material for: Graphene@Curcumin-Copper Paintable Coatings for the Prevention of Nosocomial Microbial Infection
Source: Molecules. 2023 Mar 20;28(6):2814. doi: 10.3390/molecules28062814 (PMC10051306; doi:10.3390/molecules28062814)
Supplement: Supplementary file 1 [file molecules-28-02814-s001.zip]

Archive with 1 entries (1 files):
- molecules-2237675-supplementary.pdf
